# Supplementary material for: ZAP-70 Regulates Autoimmune Arthritis via Alterations in T Cell Activation and Apoptosis
Source: Cells. 2019 May 24;8(5):504. doi: 10.3390/cells8050504 (PMC6562615; doi:10.3390/cells8050504)
Supplement: Supplementary file 1 [file cells-08-00504-s001.zip]

Archive with 6 entries (4 files):
- cells-476517-supplementary/
- cells-476517-supplementary/Final Supplementary/
- cells-476517-supplementary/Final Supplementary/Suppl_Fig_1.pdf
- cells-476517-supplementary/Final Supplementary/Suppl_Fig_2.pdf
- cells-476517-supplementary/Final Supplementary/Suppl_Fig_3.pdf
- cells-476517-supplementary/Final Supplementary/Suppl_Fig_4.pdf
